# Supplementary material for: Synthetic and Structural Study of peri-Substituted Phosphine-Arsines
Source: Molecules. 2021 Nov 28;26(23):7222. doi: 10.3390/molecules26237222 (PMC8658757; doi:10.3390/molecules26237222)
Supplement: Supplementary file 1 [file molecules-26-07222-s001.zip]

Archive with 2 entries (1 files):
- molecules-1463594-supplementary/
- molecules-1463594-supplementary/File S1.pdf
